# Supplementary material for: β-Arrestin1 Reduces Oxidative Stress via Nrf2 Activation in the Rostral Ventrolateral Medulla in Hypertension
Source: Front Neurosci. 2021 Apr 7;15:657825. doi: 10.3389/fnins.2021.657825 (PMC8059792; doi:10.3389/fnins.2021.657825)
Supplement: Supplementary file 2 [file Table_1.XLS]

## Sheet: Figure1A
WKY	SHR
1.04154	0.249477
0.705242	0.172285
1.36177	0.312909
1.12143	0.808059

## Sheet: Figure1C
	AAV-GFP					AAV-Arrb1
WKY	0.871405	0.964329	1.24771	1.38176	0.527172	1.52491	1.77128	1.69911	1.97626	1.43522
SHR	0.529147	0.512889	0.378199	0.287166	0.462771	1.936	1.2893	1.62451	1.72555	0.821312

## Sheet: Figure1D
	WKY-GFP					WKY-Arrb1					SHR-GFP					SHR-Arrb1
-4	108	112	118	98	101	110	109	103	99	117	159	165	174	165	162	167	159	166	174	152
-2	110	116	108	102	111	114	106	105	112	115	159	155	159	163	158	163	162	158	168	153
2	112	117	120	116	106	98	102	113	106	123	155	154	167	157	167	157	161	162	165	148
4	118	123	119	107	101	104	104	116	122	103	155	151	168	176	169	155	167	159	165	152
6	103	114	122	101	98	112	109	117	113	97	162	158	162	166	159	146	151	148	168	154
8	110	117	114	111	108	103	105	117	107	103	166	167	164	164	167	152	150	146	155	158
10	112	120	119	111	102	114	115	104	120	101	163	162	160	158	172	154	152	146	146	144
12	114	129	112	106	104	107	112	108	115	118	158	165	166	167	155	148	147	149	147	147
14	118	123	110	98	107	111	118	120	122	102	166	169	170	163	159	141	144	139	142	148
16	110	128	114	109	114	107	115	124	125	101	163	164	166	165	160	145	142	142	147	138
18	118	118	111	115	99	105	113	126	114	108	160	173	158	172	155	138	145	148	145	139
20	115	112	119	120	100	101	109	124	110	103	172	181	165	162	158	147	142	144	147	139
Time(days)

## Sheet: Figure2C
	AAV-GFP					AAV-Arrb1
WKY	0.773248	1.03223	1.12793	1.15391	0.912682	1.04363	1.15762	1.27479	1.06669	0.834482
SHR	1.64908	1.96241	2.01834	1.74478	1.87997	1.08313	0.829445	1.07279	0.945022	1.17061

## Sheet: Figure3A
WKY	SHR
0.252653	0.432187
0.219368	0.318847
0.526463	0.267964
0.312866	0.402129
0.452737	0.453796

## Sheet: Figure3B
WKY	SHR
0.627752	0.516957
0.612286	0.251433
0.54078	0.34666
0.72886	0.48221
0.502311	0.452771

## Sheet: Figure3C
WKY	SHR
0.539493	0.316198
0.67342	0.48213
0.72356	0.57255
0.59743	0.39786
0.472893	0.368812

## Sheet: Figure3D
WKY	SHR
0.360688	0.173416
0.47234	0.26341
0.30269	0.12742
0.53419	0.30562
0.572553	0.357278

## Sheet: Figure3E
WKY	SHR
0.589594	0.614308
0.67823	0.62312
0.54218	0.57567
0.75345	0.77289
0.81223	0.75221

## Sheet: Figure4A
	AAV-GFP					AAV-Arrb1
WKY	0.520344	0.36254	0.46298	0.47423	0.391242	0.326295	0.39527	0.47523	0.50521	0.367491
SHR	0.254655	0.43762	0.46132	0.35782	0.537782	0.284739	0.53896	0.39652	0.42126	0.478211

[truncated: 11 more sheets: Figure4B, Figure4C, Figure4D, Figure4E, Figure5B, Figure5D, Figure5E, Figure6B, Figure6C, Figure6D, Figure6E]
